# Supplementary material for: Humanized Murine Glioblastoma Models for Evaluation of Coxsackievirus Oncolytic Therapy
Source: Cancers (Basel). 2026 Apr 17;18(8):1280. doi: 10.3390/cancers18081280 (PMC13114285; doi:10.3390/cancers18081280)
Supplement: Supplementary file 1 [file cancers-18-01280-s001.zip]

Archive with 1 entries (1 files):
- cancers-4197290-supplementary.pdf
